# Supplementary material for: Differential analyses for RNA-seq: transcript-level estimates improve gene-level inferences
Source: F1000Res. 2016 Feb 29;4:1521. Originally published 2015 Dec 30. [Version 2] doi: 10.12688/f1000research.7563.2 (PMC4712774; doi:10.12688/f1000research.7563.2)
Supplement: Data set 6 — http://dx.doi.org/10.5256/f1000research.7563.d114730 Data set 6 (html) contain all the R code that was used to perform the analyses and generate the figures for the GSE72165 data set 35. [file f1000research-4-8770-s0005.tgz]

Archive with 1 entries (1 files):
- b0434f4d-253a-4998-8f44-ae109a76678c_gse72165_quantification.html
