# Supplementary material for: Differential analyses for RNA-seq: transcript-level estimates improve gene-level inferences
Source: F1000Res. 2016 Feb 29;4:1521. Originally published 2015 Dec 30. [Version 2] doi: 10.12688/f1000research.7563.2 (PMC4712774; doi:10.12688/f1000research.7563.2)
Supplement: Supplementary file 7 [file f1000research-4-8770-s0006.tgz]

Archive with 1 entries (1 files):
- 9487b780-1cec-4a38-bd8a-e4c4ed5e7c5a.pdf
